# Supplementary material for: Renal Outcome of IgM Nephropathy: A Comparative Prospective Cohort Study
Source: J Clin Med. 2021 Sep 16;10(18):4191. doi: 10.3390/jcm10184191 (PMC8466757; doi:10.3390/jcm10184191)
Supplement: Supplementary file 1 [file jcm-10-04191-s001.zip]

Archive with 1 entries (1 files):
- jcm-1367151-supplementary.pdf
